# Supplementary material for: Optimization of RNAi efficiency in PVD neuron of C. elegans
Source: PLoS One. 2024 Mar 18;19(3):e0298766. doi: 10.1371/journal.pone.0298766 (PMC10947639; doi:10.1371/journal.pone.0298766)
Supplement: S1 Table — Details of the strains with strain number, genotypes, and their sources are listed in this table. (XLSX) [file pone.0298766.s004.xlsx]

## Sheet: Table S1
Table S1 List of C. elegans strains used in this paper
C.elegans strains	Annotation in experiments	Source	Strain number
WdIs52(F49H12.4::GFP, unc119[+]) X	WT	CGC	NC1687
N2	N2
ced-10(n3246)IV		CGC	MT9958
ced-10(n3246)IV;WdIs52 X	ced-10(-)	MT9958 crossed with WdIs52	NBR806
tiam-1(ok772)I		CGC	RB907
tiam-1(ok772)I ;WdIs52 X	tiam-1(-)	RB907 crossed with WdIs52	NBR674
mec-3(e1338)IV		CGC	CB1338
mec-3(e1338)IV ;WdIs52 X	mec-3(-)	CB1338 crossed with WdIs52	NBR660
nre-1(hd20) lin-15b(hd126)		CGC	CZ8694
nre-1(hd20) lin-15b(hd126)WdIs52	nre-1(-) lin-15b(-)	CZ8694 crossed with WdIs52	NBR933
sid-1(pk3321) uIs69 [pCFJ90 (myo-2p::mCherry) + unc-119p::sid-1] V		CGC	TU3401
sid-1(pk3321) uIs69 [pCFJ90 (myo-2p::mCherry) + unc-119p::sid-1] V; Lin-15B(n744) WdIs52	sid-1(-) ; lin-15b(-), Punc-119p::sid-1(+) V	TU3401 crossed with lin-15b(n744) WdIs52 X	NBR551
hpo-30(ok2047)V	hpo-30(-)	CGC	RB1657
ttTi5605 ; unc-119(ed3)III; oxEx1578		CGC	EG6699
shrSi2 [Pmec-3::sid-1, Cbunc-119(+)] II, unc-119(ed3) III		MOSCI insertion of Pmec-3::sid-1 in EG6699	NBR233
shrSi2 [Pmec-3::sid-1, Cbunc-119(+)] II	Pmec-3::sid-1(+)II	unc-119(ed3)III crossed out from NBR233	NBR373
shrSi2 [Pmec-3::sid-1, Cbunc-119(+)] II; unc-119(ed3) III; WdIs52X	Pmec-3::sid-1(+)II; WdIs52 X	Crossed with WdIs52	NBR369
Lin15-b(n744) WdIs52X; JuIs338	lin-15b(-) WdIs52 X		NBR891
Pmec-3::sid-1(+)II;lin-15b(n744) WdIs52 X	Pmec-3::sid-1(+)II;lin-15b(-) WdIs52 X	NBR373 crossed with NBR891	NBR380
Pmec-3::sid-1(+)II;nre-1(hd20) lin-15b(hd126)X	Pmec-3::sid-1(+)II;nre-1(-)lin-15b(-) WdIs52 X	NBR373 crossed with nre-1(hd20) lin-15b(hd126) WdIs52 X	NBR402
aff-1(tm2214)II		CGC	BP600
aff-1(tm2214)II; WdIs52 X	aff-1(-)	Crossed with WdIs52	NBR493
