# Supplementary material for: Optimization of RNAi efficiency in PVD neuron of C. elegans
Source: PLoS One. 2024 Mar 18;19(3):e0298766. doi: 10.1371/journal.pone.0298766 (PMC10947639; doi:10.1371/journal.pone.0298766)
Supplement: S2 Table — The source of RNAi bacteria and associated phenotypes are listed in this table. (XLSX) [file pone.0298766.s005.xlsx]

## Sheet: Sheet1
RNAi clone	Source	Phenotype	References
L4440	Arhinger's library	RNAi control
dhc-1	Arhinger's library	Embryonic lethalithy	Kamath et al., 2000 (37)
gpb-1	Arhinger's library	Embryonic lethalithy	Kamath et al., 2000 (37)
unc-22	Arhinger's library	Muscle twitching	Kamath et al., 2000 (37)
par-1	Arhinger's library	Embryonic lethalithy	Kamath et al., 2000 (37)
par-3	Arhinger's library	Embryonic lethalithy	Kamath et al., 2000 (37)
skn-1	Arhinger's library	Embryonic lethalithy	Kamath et al., 2000 (37)
dnc-1	Arhinger's library	Embryonic lethalithy	Kamath et al., 2000 (37)
bir-1	Arhinger's library	Embryonic lethalithy	Kamath et al., 2000 (37)
pal-1	Arhinger's library	Embryonic lethalithy	Kamath et al., 2000 (37)
plk-1	Arhinger's library	Embryonic lethalithy	Kamath et al., 2000 (37)
ama-1	Arhinger's library	Larval arrest	Firnhaber and Hammarlund, 2013 (33)
unc-14	Arhinger's library	uncoordinated	Calixto et al., 2010 (30)
unc-13	Arhinger's library	uncoordinated	Firnhaber and Hammarlund, 2013 (33)
snb-1	Arhinger's library	uncoordinated	Firnhaber and Hammarlund, 2013 (33)
unc-31	Arhinger's library	Paralyzed	Speese et al., 2007
unc-25	Arhinger's library	shrinker	Firnhaber and Hammarlund, 2013 (33)
mec-3	Arhinger's library	unbranched 1⁰ dendrite	Smith et al., 2010 (7)
hpo-30	Arhinger's library	absence of 4⁰ dendrite	Sundararajan et al., 2019b (5)
tiam-1	Arhinger's library	absence of 4⁰ dendrite	Sundararajan et al., 2019b (5)
dpl-1	Arhinger's library	misguided 1⁰ dendrite	Smith et al., 2010 (7)
egl-46	Arhinger's library	fewer2⁰ branches	Smith et al., 2010 (7)
eff-1	Arhinger's library	ectopic branching	Oren-Suissa et al., 2017 (15)
mnr-1	Arhinger's library	disorganised lateral branches	Sundararajan et al., 2019b (5)
dma-1	Arhinger's library	absence of hihger order branches	Sundararajan et al., 2019b (5)
lin-39	Arhinger's library	no PVD	Smith et al., 2010 (7)
gfp	Dr. Arnab Mukhopadhyay
