# Supplementary material for: Optimization of RNAi efficiency in PVD neuron of C. elegans
Source: PLoS One. 2024 Mar 18;19(3):e0298766. doi: 10.1371/journal.pone.0298766 (PMC10947639; doi:10.1371/journal.pone.0298766)
Supplement: S4 Table — The mean, median, standard deviation, P values etc. are provided for various statistical analysis. (XLSX) [file pone.0298766.s007.xlsx]

## Sheet: Figure 1
Figure 1C										Figure 1D							Figure 1E
mec-3 RNAi
secondary density										Tertiary density								Quaternary density
	RNAi control	mec-3(-)	WT	lin-15b(-)	nre-1(-) lin-15b(-)	sid-1(-);lin-15b(-) Punc-119::sid-1(+)				RNAi control	mec-3(-)	WT	lin-15b(-)	nre-1(-) lin-15b(-)	sid-1(-);lin-15b(-) Punc-119::sid-1(+)			RNAi control	mec-3(-)	WT	lin-15b(-)	nre-1(-) lin-15b(-)	sid-1(-);lin-15b(-) Punc-119::sid-1(+)
Number of values	24	20	81	36	24	15			Number of values	24	20	81	36	24	15		Number of values	24	20	81	36	24	15
Minimum	0.04795	0	0.012	0.01841	0	0.02535			Minimum	0.76	0	0	0.2	0	0		Minimum	3.2	0	0	0	0	0
Median	0.07674	0	0.05405	0.06768	0.03468	0.03618			Median	1	0	0.9	0.7846	0.6821	0.9231		Median	4.45	0	1.2	0.375	0	1.5
Maximum	0.09565	0.01481	0.1078	0.1304	0.06061	0.06438			Maximum	1.3	0	1.1	1	1	1		Maximum	6.2	0	5	3	3.636	4
Mean	0.07487	0.002631	0.05496	0.06437	0.03185	0.03778			Mean	0.9588	0	0.8492	0.7352	0.6353	0.7858		Mean	4.538	0	1.55	0.9026	0.5833	1.654
Std. Deviation	0.01107	0.004088	0.01853	0.02635	0.01506	0.009639			Std. Deviation	0.1192	0	0.1865	0.2238	0.3289	0.3356		Std. Deviation	0.6755	0	1.419	1.078	1.104	1.407
Std. Error of Mean	0.00226	0.0009142	0.002059	0.004392	0.003074	0.002489			Std. Error of Mean	0.02433	0	0.02073	0.0373	0.06714	0.08665		Std. Error of Mean	0.1379	0	0.1577	0.1797	0.2254	0.3632
Tukey's multiple comparisons test	Mean Diff.	95.00% CI of diff.	Below threshold?	Summary	Adjusted P Value				Tukey's multiple comparisons test	Mean Diff.	95.00% CI of diff.	Below threshold?	Summary	Adjusted P Value			Tukey's multiple comparisons test	Mean Diff.	95.00% CI of diff.	Below threshold?	Summary	Adjusted P Value
RNAi control vs. mec-3(-)	0.07224	0.05673 to 0.08775	Yes	***	<0.001				RNAi control vs. mec-3(-)	0.9588	0.7718 to 1.146	Yes	***	<0.001			RNAi control vs. mec-3(-)	4.538	3.513 to 5.562	Yes	***	<0.001
RNAi control vs. WT	0.01991	0.008005 to 0.03182	Yes	***	<0.001				RNAi control vs. WT	0.1096	-0.03392 to 0.2531	No	ns	0.24			RNAi control vs. WT	2.987	2.201 to 3.773	Yes	***	<0.001
RNAi control vs. lin-15b	0.0105	-0.003003 to 0.02400	No	ns	0.23				RNAi control vs. lin-15b	0.2235	0.06077 to 0.3862	Yes	**	0.001			RNAi control vs. lin-15b	3.635	2.743 to 4.526	Yes	***	<0.001
RNAi control vs. nre-1;lin-15b	0.04302	0.02824 to 0.05781	Yes	***	<0.001				RNAi control vs. nre-1;lin-15b	0.3235	0.1452 to 0.5018	Yes	***	<0.001			RNAi control vs. nre-1;lin-15b	3.954	2.978 to 4.931	Yes	***	<0.001
RNAi control vs. sid-1(-);lin-15b(-) Punc-119::sid-1(+)	0.03709	0.02023 to 0.05395	Yes	***	<0.001				RNAi control vs. sid-1(-);lin-15b(-) Punc-119::sid-1(+)	0.1729	-0.03031 to 0.3762	No	ns	0.14			RNAi control vs. sid-1(-);lin-15b(-) Punc-119::sid-1(+)	2.883	1.770 to 3.997	Yes	***	<0.001
mec-3(-) vs. WT	-0.05233	-0.06512 to -0.03954	Yes	***	<0.001				mec-3(-) vs. WT	-0.8492	-1.003 to -0.6950	Yes	***	<0.001			mec-3(-) vs. WT	-1.55	-2.395 to -0.7057	Yes	***	<0.001
mec-3(-) vs. lin-15b	-0.06174	-0.07603 to -0.04746	Yes	***	<0.001				mec-3(-) vs. lin-15b	-0.7352	-0.9075 to -0.5630	Yes	***	<0.001			mec-3(-) vs. lin-15b	-0.9026	-1.846 to 0.04093	No	ns	0.07
mec-3(-) vs. nre-1;lin-15b	-0.02922	-0.04473 to -0.01371	Yes	***	<0.001				mec-3(-) vs. nre-1;lin-15b	-0.6353	-0.8222 to -0.4483	Yes	***	<0.001			mec-3(-) vs. nre-1;lin-15b	-0.5833	-1.608 to 0.4411	No	ns	0.57
mec-3(-) vs.sid-1(-);lin-15b(-) Punc-119::sid-1(+)	-0.03515	-0.05264 to -0.01765	Yes	***	<0.001				mec-3(-) vs.sid-1(-);lin-15b(-) Punc-119::sid-1(+)	-0.7858	-0.9967 to -0.5749	Yes	***	<0.001			mec-3(-) vs.sid-1(-);lin-15b(-) Punc-119::sid-1(+)	-1.654	-2.810 to -0.4985	Yes	***	<0.001
WT vs. lin-15b	-0.009414	-0.01967 to 0.0008471	No	ns	0.09				WT vs. lin-15b	0.1139	-0.009787 to 0.2376	No	ns	0.09			WT vs. lin-15b	0.6479	-0.02983 to 1.326	No	ns	0.07
WT vs. nre-1;lin-15b	0.02311	0.01121 to 0.03502	Yes	***	<0.001				WT vs. nre-1;lin-15b	0.2139	0.07038 to 0.3574	Yes	***	<0.001			WT vs. nre-1;lin-15b	0.9672	0.1809 to 1.753	Yes	**	0.007
WT vs. sid-1(-);lin-15b(-) Punc-119::sid-1(+)	0.01718	0.002784 to 0.03158	Yes	**	0.009				WT vs. sid-1(-);lin-15b(-) Punc-119::sid-1(+)	0.06334	-0.1102 to 0.2369	No	ns	0.9			WT vs. sid-1(-);lin-15b(-) Punc-119::sid-1(+)	-0.1036	-1.055 to 0.8474	No	ns	>0.99
lin-15b vs. nre-1;lin-15b	0.03253	0.01903 to 0.04603	Yes	***	<0.001				lin-15b vs. nre-1;lin-15b	0.09999	-0.06275 to 0.2627	No	ns	0.49			lin-15b vs. nre-1;lin-15b	0.3194	-0.5722 to 1.211	No	ns	0.91
lin-15b vs. sid-1(-);lin-15b(-) Punc-119::sid-1(+)	0.0266	0.01085 to 0.04234	Yes	***	<0.001				lin-15b vs. sid-1(-);lin-15b(-) Punc-119::sid-1(+)	-0.05057	-0.2403 to 0.1392	No	ns	0.97			lin-15b vs. sid-1(-);lin-15b(-) Punc-119::sid-1(+)	-0.7514	-1.791 to 0.2883	No	ns	0.3
nre-1;lin-15b vs.sid-1(-);lin-15b(-) Punc-119::sid-1(+)	-0.00593	-0.02279 to 0.01093	No	ns	0.91				nre-1;lin-15b vs.sid-1(-);lin-15b(-) Punc-119::sid-1(+)	-0.1506	-0.3538 to 0.05270	No	ns	0.28			nre-1;lin-15b vs.sid-1(-);lin-15b(-) Punc-119::sid-1(+)	-1.071	-2.184 to 0.04276	No	ns	0.07
Figure 1G									Figure 1H
hpo-30 RNAi
Quaternary density									Tertiary density
	RNAi control	hpo-30(-)	WT	lin-15b(-)	nre-1(-) lin-15b(-)	sid-1(-);lin-15b(-) Punc-119::sid-1(+)				RNAi control	hpo-30(-)	WT	lin-15b(-)	nre-1(-) lin-15b(-)	sid-1(-);lin-15b(-) Punc-119::sid-1(+)
Number of values	24	15	60	33	18	16			Number of values	24	15	60	33	18	16
Minimum	3.2	0	0.3571	0	0	0			Minimum	0.76	0	0.5909	0.3125	0.9167	0.9091
Median	4.45	0	3	2.5	3.061	2.823			Median	1	0.25	1	0.9333	1	1
Maximum	6.2	0	5.875	4	3.538	3.867			Maximum	1.3	0.5	1.167	1.063	1	1
Mean	4.538	0	2.934	2.187	2.536	2.392			Mean	0.9588	0.3049	0.9554	0.8366	0.9839	0.9722
Std. Deviation	0.6755	0	1.2	1.104	1.212	1.19			Std. Deviation	0.1192	0.1725	0.09971	0.2052	0.03138	0.03755
Std. Error of Mean	0.1379	0	0.1549	0.1921	0.2856	0.2976			Std. Error of Mean	0.02433	0.04454	0.01287	0.03573	0.007395	0.009389
Tukey's multiple comparisons test	Mean Diff.	95.00% CI of diff.	Below threshold?	Summary	Adjusted P Value				Tukey's multiple comparisons test	Mean Diff.	95.00% CI of diff.	Below threshold?	Summary	Adjusted P Value
RNAi control vs. hpo-30(-)	4.538	3.529 to 5.546	Yes	***	<0.001				RNAi control vs. hpo-30(-)	0.6539	0.5302 to 0.7776	Yes	***	<0.001
RNAi control vs. WT	1.604	0.8636 to 2.344	Yes	***	<0.001				RNAi control vs. WT	0.003342	-0.08742 to 0.09411	No	ns	>0.99
RNAi control vs. lin-15b(-)	2.35	1.528 to 3.172	Yes	***	<0.001				RNAi control vs. lin-15b(-)	0.1222	0.02135 to 0.2230	Yes	**	0.008
RNAi control vs. nre-1(-);lin-15b	2.002	1.046 to 2.957	Yes	***	<0.001				RNAi control vs. nre-1(-);lin-15b	-0.02511	-0.1423 to 0.09207	No	ns	0.99
RNAi control vs.	2.146	1.157 to 3.135	Yes	***	<0.001				RNAi control vs.	-0.01342	-0.1347 to 0.1079	No	ns	>0.99
hpo-30(-) vs. WT	-2.934	-3.818 to -2.049	Yes	***	<0.001				hpo-30(-) vs. WT	-0.6505	-0.7590 to -0.5420	Yes	***	<0.001
hpo-30(-) vs. lin-15b(-)	-2.187	-3.142 to -1.233	Yes	***	<0.001				hpo-30(-) vs. lin-15b(-)	-0.5317	-0.6487 to -0.4147	Yes	***	<0.001
hpo-30(-) vs. nre-1(-);lin-15b(-)	-2.536	-3.607 to -1.464	Yes	***	<0.001				hpo-30(-) vs. nre-1(-);lin-15b(-)	-0.679	-0.8104 to -0.5476	Yes	***	<0.001
hpo-30(-) vs. sid-1(-);lin-15b(-) Punc-119::sid-1(+)	-2.392	-3.493 to -1.290	Yes	***	<0.001				hpo-30(-) vs. sid-1(-);lin-15b(-) Punc-119::sid-1(+)	-0.6673	-0.8023 to -0.5322	Yes	***	<0.001
WT vs. lin-15b(-)	0.7463	0.08207 to 1.411	Yes	*	0.02				WT vs. lin-15b(-)	0.1188	0.03738 to 0.2003	Yes	***	<0.001
WT vs. nre-1(-);lin-15b(-)	0.3979	-0.4258 to 1.222	No	ns	0.73				WT vs. nre-1(-);lin-15b(-)	-0.02845	-0.1294 to 0.07254	No	ns	0.96
WT vs.sid-1(-);lin-15b(-) Punc-119::sid-1(+)	0.5422	-0.3202 to 1.405	No	ns	0.46				WT vs.sid-1(-);lin-15b(-) Punc-119::sid-1(+)	-0.01676	-0.1225 to 0.08898	No	ns	>0.99
lin-15b(-) vs. nre-1(-);lin-15b(-)	-0.3484	-1.247 to 0.5496	No	ns	0.87				lin-15b(-) vs. nre-1(-);lin-15b(-)	-0.1473	-0.2574 to -0.03716	Yes	**	0.002
lin-15b(-) vs.sid-1(-);lin-15b(-) Punc-119::sid-1(+)	-0.2042	-1.138 to 0.7296	No	ns	0.99				lin-15b(-) vs.sid-1(-);lin-15b(-) Punc-119::sid-1(+)	-0.1356	-0.2501 to -0.02110	Yes	*	0.01
nre-1(-);lin-15b(-) vs. sid-1(-);lin-15b(-) Punc-119::sid-1(+)	0.1443	-0.9088 to 1.197	No	ns	>0.99				nre-1(-);lin-15b(-) vs. sid-1(-);lin-15b(-) Punc-119::sid-1(+)	0.0117	-0.1174 to 0.1408	No	ns	>0.99
Figure 1J									Figure 1K
tiam-1 RNAi
Quaternary density									Tertiary density
	RNAi control	tiam-1(-)	WT	lin-15b(-)	nre-1(-) lin-15b(-)	sid-1(-);lin-15b(-) Punc-119::sid-1(+)				RNAi control	tiam-1(-)	WT	lin-15b(-)	nre-1(-) lin-15b(-)	sid-1(-);lin-15b(-) Punc-119::sid-1(+)
Number of values	24	15	55	28	18	19			Number of values	24	15	55	28	18	19
Minimum	3.2	0	1.714	0	1.059	0.5			Minimum	0.76	0.3333	0.8571	0.5714	0.8636	0.8
Median	4.45	0	3.071	2.252	2.031	2.4			Median	1	0.7273	1	0.9354	1	1
Maximum	6.2	0	5.75	3.333	3.438	3.692			Maximum	1.3	0.9444	1.143	1.077	1.2	1
Mean	4.538	0	3.111	2.147	2.087	2.262			Mean	0.9588	0.6617	0.9877	0.9201	0.9917	0.9624
Std. Deviation	0.6755	0	0.5547	0.9671	0.5716	0.7848			Std. Deviation	0.1192	0.1963	0.06217	0.0993	0.06644	0.0684
Std. Error of Mean	0.1379	0	0.0748	0.1828	0.1347	0.18			Std. Error of Mean	0.02433	0.05069	0.008383	0.01877	0.01566	0.01569
Tukey's multiple comparisons test	Mean Diff.	95.00% CI of diff.	Below threshold?	Summary	Adjusted P Value				Tukey's multiple comparisons test	Mean Diff.	95.00% CI of diff.	Below threshold?	Summary	Adjusted P Value
RNAi control vs. tiam-1(-)	4.538	3.900 to 5.175	Yes	***	<0.001				RNAi control vs. tiam-1(-)	0.297	0.2029 to 0.3911	Yes	***	<0.001	A-B
RNAi control vs. WT	1.427	0.9524 to 1.901	Yes	***	<0.001				RNAi control vs. WT	-0.02896	-0.09889 to 0.04096	No	ns	0.84	A-C
RNAi control vs. lin-15b(-)	2.39	1.851 to 2.930	Yes	***	<0.001				RNAi control vs. lin-15b(-)	0.03869	-0.04082 to 0.1182	No	ns	0.72	A-D
RNAi control vs. nre-1(-);lin-15b(-)	2.451	1.846 to 3.055	Yes	***	<0.001				RNAi control vs. nre-1(-);lin-15b(-)	-0.03293	-0.1221 to 0.05620	No	ns	0.89	A-E
RNAi control vs. sid-1(-);lin-15b(-) Punc-119::sid-1(+)	2.276	1.680 to 2.871	Yes	***	<0.001				RNAi control vs. sid-1(-);lin-15b(-) Punc-119::sid-1(+)	-0.003656	-0.09143 to 0.08412	No	ns	>0.99	A-F
tiam-1(-) vs. WT	-3.111	-3.676 to -2.546	Yes	***	<0.001				tiam-1(-) vs. WT	-0.326	-0.4093 to -0.2427	Yes	***	<0.001	B-C
tiam-1(-) vs. lin-15b(-)	-2.147	-2.767 to -1.527	Yes	***	<0.001				tiam-1(-) vs. lin-15b(-)	-0.2583	-0.3498 to -0.1669	Yes	***	<0.001	B-D
tiam-1(-) vs. nre-1(-);lin-15b(-)	-2.087	-2.765 to -1.409	Yes	***	<0.001				tiam-1(-) vs. nre-1(-);lin-15b(-)	-0.33	-0.4299 to -0.2300	Yes	***	<0.001	B-E
tiam-1(-) vs. sid-1(-);lin-15b(-) Punc-119::sid-1(+)	-2.262	-2.931 to -1.592	Yes	***	<0.001				tiam-1(-) vs. sid-1(-);lin-15b(-) Punc-119::sid-1(+)	-0.3007	-0.3994 to -0.2020	Yes	***	<0.001	B-F
WT vs. lin-15b(-)	0.9639	0.5139 to 1.414	Yes	***	<0.001				WT vs. lin-15b(-)	0.06766	0.001295 to 0.1340	Yes	*	0.04	C-D
WT vs. nre-1(-);lin-15b(-)	1.024	0.4977 to 1.550	Yes	***	<0.001				WT vs. nre-1(-);lin-15b(-)	-0.003964	-0.08158 to 0.07366	No	ns	>0.99	C-E
WT vs. sid-1(-);lin-15b(-) Punc-119::sid-1(+)	0.849	0.3332 to 1.365	Yes	***	<0.001				WT vs. sid-1(-);lin-15b(-) Punc-119::sid-1(+)	0.02531	-0.05076 to 0.1014	No	ns	0.93	C-F
lin-15b(-) vs. nre-1(-);lin-15b(-)	0.06012	-0.5255 to 0.6457	No	ns	>0.99				lin-15b(-) vs. nre-1(-);lin-15b(-)	-0.07162	-0.1580 to 0.01474	No	ns	0.16	D-E
lin-15b(-) vs.sid-1(-);lin-15b(-) Punc-119::sid-1(+)	-0.1149	-0.6910 to 0.4612	No	ns	>0.99				lin-15b(-) vs.sid-1(-);lin-15b(-) Punc-119::sid-1(+)	-0.04235	-0.1273 to 0.04262	No	ns	0.7	D-F
nre-1(-);lin-15b(-) vs. sid-1(-);lin-15b(-) Punc-119::sid-1(+)	-0.175	-0.8126 to 0.4625	No	ns	0.97				nre-1(-);lin-15b(-) vs. sid-1(-);lin-15b(-) Punc-119::sid-1(+)	0.02927	-0.06475 to 0.1233	No	ns	0.95	E-F

## Sheet: Figure 2
Figure 2F
hpo-30 RNAi
Quaternary density
	RNAi control	WT	Pmec-3::sid-1(+)
Number of values	24	20	18
Minimum	3.2	0.4	0
Median	4.45	2.904	1.81
Maximum	6.2	4.214	3.5
Mean	4.538	2.762	1.761
Std. Deviation	0.6755	1.038	0.9764
Std. Error of Mean	0.1379	0.232	0.2302
Tukey's multiple comparisons test	Mean Diff.	95.00% CI of diff.	Below threshold?	Summary	Adjusted P Value
RNAi control vs. WT	1.776	1.125 to 2.427	Yes	***	<0.001
RNAi control vs. Pmec-3::sid-1(+)	2.776	2.106 to 3.447	Yes	***	<0.001
WT vs. Pmec-3::sid-1(+)	1.001	0.3023 to 1.699	Yes	**	0.003
Figure 2G
tiam-1 RNAi
Quaternary density
	RNAi control	WT	Pmec-3::sid-1(+)
Number of values	24	20	20
Minimum	3.2	1.714	1.667
Median	4.45	3.033	2.375
Maximum	6.2	5.75	3.5
Mean	4.538	3.12	2.42
Std. Deviation	0.6755	0.7796	0.4489
Std. Error of Mean	0.1379	0.1743	0.1004
Tukey's multiple comparisons test	Mean Diff.	95.00% CI of diff.	Below threshold?	Summary	Adjusted P Value
RNAi control vs. WT	1.418	0.9439 to 1.891	Yes	***	<0.001
RNAi control vs. Pmec-3::sid-1(+)	2.117	1.644 to 2.591	Yes	***	<0.001
WT vs. Pmec-3::sid-1(+)	0.6999	0.2052 to 1.195	Yes	**	0.003

## Sheet: Figure 3
Figure 3 B
mec-3 RNAi
	Secondary density
	RNAi control	PVD::sid-1(+)	lin-15b(-)	lin-15b(-); PVD::sid-1(+)	nre-1(-) lin-15b(-)	nre-1(-) lin-15b(-); PVD::sid-1(+)
Number of values	24	22	36	97	68	79
Minimum	0.04795	0.02941	0.01841	0	0	0
Median	0.07674	0.05343	0.06768	0.0396	0.05463	0.045
Maximum	0.09565	0.07339	0.1304	0.105	0.113	0.08
Mean	0.07487	0.05144	0.06437	0.04206	0.05638	0.04214
Std. Deviation	0.01107	0.01235	0.02635	0.02644	0.02124	0.02069
Std. Error of Mean	0.00226	0.002632	0.004392	0.002685	0.002576	0.002328
Tukey's multiple comparisons test	Mean Diff.	95.00% CI of diff.	Below threshold?	Summary	Adjusted P Value
RNAi control vs. PVD::sid-1(+)	0.02343	0.004440 to 0.04241	Yes	**	0.006
RNAi control vs. lin-15b(-)	0.0105	-0.006454 to 0.02745	No	ns	0.48
RNAi control vs. lin-15b(-); PVD::sid-1(+)	0.03281	0.01815 to 0.04748	Yes	***	<0.001
RNAi control vs. nre-1;lin-15b;	0.01849	0.003215 to 0.03376	Yes	**	0.008
RNAi control vs.nre-1(-) lin-15b(-); PVD::sid-1(+)	0.03273	0.01774 to 0.04772	Yes	***	<0.001
PVD::sid-1(+) vs. lin-15b	-0.01293	-0.03034 to 0.004478	No	ns	0.27
PVD::sid-1(+) vs. lin-15b; PVD::sid-1(+)	0.009387	-0.005803 to 0.02458	No	ns	0.49
PVD::sid-1(+) vs. nre-1;lin-15b;	-0.004938	-0.02072 to 0.01084	No	ns	0.95
PVD::sid-1(+) vs. nre-1(-) lin-15b(-); PVD::sid-1(+)	0.009302	-0.006204 to 0.02481	No	ns	0.52
lin-15b vs. lin-15b; PVD::sid-1(+)	0.02232	0.009762 to 0.03487	Yes	***	<0.001
lin-15b vs. nre-1;lin-15b;	0.00799	-0.005268 to 0.02125	No	ns	0.51
lin-15b vs. nre-1(-) lin-15b(-); PVD::sid-1(+)	0.02223	0.009296 to 0.03517	Yes	***	<0.001
lin-15b; PVD::sid-1(+) vs. nre-1;lin-15b;	-0.01433	-0.02450 to -0.004152	Yes	***	<0.001
lin-15b; PVD::sid-1(+) vs. nre-1(-) lin-15b(-); PVD::sid-1(+)	-8.477e-05	-0.009833 to 0.009663	No	ns	>0.99
nre-1;lin-15b; vs. nre-1(-) lin-15b(-); PVD::sid-1(+)	0.01424	0.003600 to 0.02488	Yes	**	0.002
Figure 3 D
hpo-30 RNAi
	Quaternary density
	RNAi control	PVD::sid-1(+)	lin-15b(-)	lin-15b(-); PVD::sid-1(+)	nre-1(-) lin-15b(-)	nre-1(-) lin-15b(-); PVD::sid-1(+)
Number of values	24	18	33	55	33	25
Minimum	3.2	0	0	0	0	0
Median	4.45	1.81	2.5	0	3.176	1.25
Maximum	6.2	3.5	4	3.5	5.5	3.25
Mean	4.538	1.761	2.187	0.7049	2.645	1.108
Std. Deviation	0.6755	0.9764	1.104	0.9247	1.709	0.9759
Std. Error of Mean	0.1379	0.2302	0.1921	0.1247	0.2974	0.1952
Tukey's multiple comparisons test	Mean Diff.	95.00% CI of diff.	Below threshold?	Summary	Adjusted P Value
RNAi control vs. PVD::sid-1(+)	2.776	1.771 to 3.782	Yes	***	<0.001
RNAi control vs. lin-15b(-)	2.35	1.485 to 3.215	Yes	***	<0.001
RNAi control vs. lin-15b(-); PVD::sid-1(+)	3.833	3.044 to 4.621	Yes	***	<0.001
RNAi control vs. nre-1(-);lin-15b(-);	1.892	1.027 to 2.757	Yes	***	<0.001
RNAi control vs. nre-1(-) lin-15b(-); PVD::sid-1(+)	3.43	2.508 to 4.351	Yes	***	<0.001
PVD::sid-1(+) vs. lin-15b(-)	-0.4262	-1.371 to 0.5187	No	ns	0.79
PVD::sid-1(+) vs. lin-15b(-); PVD::sid-1(+)	1.056	0.1805 to 1.932	Yes	**	0.008
PVD::sid-1(+) vs. nre-1(-);lin-15b(-);	-0.8842	-1.829 to 0.06072	No	ns	0.08
PVD::sid-1(+) vs. nre-1(-) lin-15b(-); PVD::sid-1(+)	0.6534	-0.3434 to 1.650	No	ns	0.41
lin-15b(-) vs. lin-15b(-); PVD::sid-1(+)	1.482	0.7724 to 2.192	Yes	***	<0.001
lin-15b(-) vs. nre-1(-);lin-15b(-);	-0.458	-1.252 to 0.3359	No	ns	0.56
lin-15b(-) vs. nre-1(-) lin-15b(-); PVD::sid-1(+)	1.08	0.2246 to 1.935	Yes	**	0.005
lin-15b(-); PVD::sid-1(+) vs. nre-1;lin-15b;	-1.94	-2.650 to -1.230	Yes	***	<0.001
lin-15b(-); PVD::sid-1(+) vs. nre-1(-) lin-15b(-); PVD::sid-1(+)	-0.4028	-1.181 to 0.3750	No	ns	0.67
nre-1(-);lin-15b(-); vs. nre-1(-) lin-15b(-); PVD::sid-1(+)	1.538	0.6825 to 2.393	Yes	***	<0.001
Figure 3 F
tiam-1 RNAi
	Quaternary density
	RNAi control	PVD::sid-1(+)	lin-15b(-)	lin-15b(-); PVD::sid-1(+)	nre-1(-) lin-15b(-)	nre-1(-) lin-15b(-); PVD::sid-1(+)
Number of values	24	20	28	59	47	47
Minimum	3.2	1.667	0	0	0.1818	0
Median	4.45	2.375	2.252	1.273	2.545	1.5
Maximum	6.2	3.5	3.333	3	4.667	3.909
Mean	4.538	2.42	2.147	1.177	2.462	1.473
Std. Deviation	0.6755	0.4489	0.9671	0.7814	0.8537	0.8355
Std. Error of Mean	0.1379	0.1004	0.1828	0.1017	0.1245	0.1219
Tukey's multiple comparisons test	Mean Diff.	95.00% CI of diff.	Below threshold?	Summary	Adjusted P Value
RNAi control vs. PVD::sid-1(+)	2.117	1.420 to 2.815	Yes	***	<0.001
RNAi control vs. lin-15b	2.39	1.750 to 3.031	Yes	***	<0.001
RNAi control vs. lin-15b; PVD::sid-1(+)	3.361	2.803 to 3.919	Yes	***	<0.001
RNAi control vs. nre-1;lin-15b;	2.076	1.498 to 2.654	Yes	***	<0.001
RNAi control vs. nre-1(-) lin-15b(-); PVD::sid-1(+)	3.065	2.487 to 3.643	Yes	***	<0.001
PVD::sid-1(+) vs. lin-15b	0.273	-0.4015 to 0.9475	No	ns	0.85
PVD::sid-1(+) vs. lin-15b; PVD::sid-1(+)	1.243	0.6473 to 1.840	Yes	***	<0.001
PVD::sid-1(+) vs. nre-1;lin-15b;	-0.04163	-0.6567 to 0.5735	No	ns	>0.99
PVD::sid-1(+) vs. nre-1(-) lin-15b(-); PVD::sid-1(+)	0.9472	0.3321 to 1.562	Yes	***	<0.001
lin-15b vs. lin-15b; PVD::sid-1(+)	0.9705	0.4417 to 1.499	Yes	***	<0.001
lin-15b vs. nre-1;lin-15b;	-0.3146	-0.8646 to 0.2354	No	ns	0.57
lin-15b vs.nre-1(-) lin-15b(-); PVD::sid-1(+)	0.6742	0.1242 to 1.224	Yes	**	0.007
lin-15b; PVD::sid-1(+) vs. nre-1;lin-15b;	-1.285	-1.736 to -0.8346	Yes	***	<0.001
lin-15b; PVD::sid-1(+) vs. nre-1(-) lin-15b(-); PVD::sid-1(+)	-0.2963	-0.7467 to 0.1542	No	ns	0.41
nre-1;lin-15b; vs. nre-1(-) lin-15b(-); PVD::sid-1(+)	0.9888	0.5135 to 1.464	Yes	***	<0.001

## Sheet: Figure 4
Figure 4D
	Territory length in mutants and RNAi
	WT	RNAi control	aff-1 mutant	aff-1 RNAi	ced-10 mutant	ced-10 RNAi	tiam-1 mutant	tiam-1 RNAi
Number of values	19	13	16	30	24	19	13	19
Minimum	86	121.9	47	17	30	40.5	43.78	26.9
Median	169	200.2	127	139	78	105.9	72.4	63
Maximum	253	234.6	224	241.6	136	214.6	96.66	122
Mean	171.2	181.9	122.1	130.2	80.67	110.7	70.64	70.69
Std. Deviation	46.71	38.05	57.06	55.59	26.66	38.65	18.62	29.03
Std. Error of Mean	10.72	10.55	14.26	10.15	5.441	8.866	5.164	6.66
Tukey's multiple comparisons test	Mean Diff.	95.00% CI of diff.	Below threshold?	Summary	Adjusted P Value
WT vs. RNAi control	-10.66	-57.33 to 36.00	No	ns	>0.99
WT vs. aff-1 mutant	49.07	5.078 to 93.06	Yes	*	0.02
WT vs. aff-1 RNAi	41.04	3.025 to 79.05	Yes	*	0.02
WT vs. ced-10 mutant	90.53	50.72 to 130.3	Yes	***	<0.001
WT vs. ced-10 RNAi	60.52	18.45 to 102.6	Yes	***	<0.001
WT vs. tiam-1 mutant	100.6	53.89 to 147.2	Yes	***	<0.001
WT vs. tiam-1 RNAi	100.5	58.44 to 142.6	Yes	***	<0.001
RNAi control vs. aff-1 mutant	59.73	11.32 to 108.1	Yes	**	0.005
RNAi control vs. aff-1 RNAi	51.7	8.651 to 94.75	Yes	**	0.007
RNAi control vs. ced-10 mutant	101.2	56.54 to 145.8	Yes	***	<0.001
RNAi control vs. ced-10 RNAi	71.18	24.51 to 117.8	Yes	***	<0.001
RNAi control vs. tiam-1 mutant	111.2	60.37 to 162.1	Yes	***	<0.001
RNAi control vs. tiam-1 RNAi	111.2	64.50 to 157.8	Yes	***	<0.001
aff-1 mutant vs. aff-1 RNAi	-8.032	-48.17 to 32.10	No	ns	>0.99
aff-1 mutant vs. ced-10 mutant	41.46	-0.3860 to 83.30	No	ns	0.05
aff-1 mutant vs. ced-10 RNAi	11.45	-32.55 to 55.44	No	ns	>0.99
aff-1 mutant vs. tiam-1 mutant	51.49	3.076 to 99.90	Yes	*	0.03
aff-1 mutant vs. tiam-1 RNAi	51.43	7.439 to 95.42	Yes	*	0.01
aff-1 RNAi vs. ced-10 mutant	49.49	13.98 to 85.00	Yes	***	<0.001
aff-1 RNAi vs. ced-10 RNAi	19.48	-18.54 to 57.49	No	ns	0.76
aff-1 RNAi vs. tiam-1 mutant	59.52	16.47 to 102.6	Yes	***	<0.001
aff-1 RNAi vs. tiam-1 RNAi	59.46	21.45 to 97.47	Yes	***	<0.001
ced-10 mutant vs. ced-10 RNAi	-30.01	-69.83 to 9.801	No	ns	0.29
ced-10 mutant vs. tiam-1 mutant	10.03	-34.62 to 54.68	No	ns	>0.99
ced-10 mutant vs. tiam-1 RNAi	9.972	-29.84 to 49.78	No	ns	>0.99
ced-10 RNAi vs. tiam-1 mutant	40.04	-6.625 to 86.71	No	ns	0.15
ced-10 RNAi vs. tiam-1 RNAi	39.98	-2.080 to 82.05	No	ns	0.08
tiam-1 mutant vs. tiam-1 RNAi	-0.05628	-46.72 to 46.61	No	ns	>0.99
